# Supplementary material for: Compensating for over-production inhibition of the Hsmar1 transposon in Escherichia coli using a series of constitutive promoters
Source: Mob DNA. 2020 Jan 10;11:5. doi: 10.1186/s13100-020-0200-5 (PMC6954556; doi:10.1186/s13100-020-0200-5)
Supplement: Supplementary file 4 — Additional file 4: Table S3. Number of GFP positive cells in the flow cytometry experiments. [file 13100_2020_200_MOESM4_ESM.xlsx]

## Sheet: Sheet1
Name	GFP | Count	Total cells	% of positive cells
Ip0 R1	1270000	1365023	0.930387
Bp-EE+ R1	90340	102388	0.88233
Bp-EE++ R1	95371	107902	0.883867
Bp2- R1	97390	104434	0.932551
Bp2++ R1	98572	103879	0.948912
Bp3- R1	96567	103994	0.928582
Bp3++ R1	89557	100017	0.895418
Bp4- R1	94440	101037	0.934707
Bp4++ R1	96658	100536	0.961427
Bp5- R1	96703	103410	0.935142
Bp5++ R1	101662	104055	0.977003
Bp6- R1	90247	100983	0.893685
Bp6++ R1	98609	101995	0.966802
Ip-EE- R1	93115	101254	0.919618
Ip-EE+ R1	95218	102364	0.93019
Ip-EE++ R1	96545	107236	0.900304
Ip2- R1	95379	100416	0.949839
Ip2++ R1	105604	106107	0.99526
Ip3- R1	94743	100022	0.947222
Ip3++ R1	106609	108153	0.985724
Ip4- R1	96554	101671	0.949671
Ip4++ R1	100235	100554	0.996828
Ip5- R1	95062	100010	0.950525
Ip5++ R1	102306	102632	0.996824
Ip6- R1	94712	100036	0.946779
Ip6++ R1	169167	170219	0.99382
Ip6++ R2	102563	102906	0.996667
Ip0 R2	979000	1036222	0.944778
Bp-EE- R2	1300000	1375761	0.944932
Bp-EE++ R2	99597	101018	0.985933
Bp-EE+ R2	98722	100091	0.986322
Bp2- R2	102193	103655	0.985896
Bp2++ R2	98901	100033	0.988684
Bp3- R2	104574	106135	0.985292
Bp3++ R2	98622	100006	0.986161
Bp4- R2	101227	102771	0.984976
Bp4++ R2	99037	100033	0.990043
Bp5- R2	104587	106094	0.985796
Bp5++ R2	102835	103485	0.993719
Bp6- R2	98657	100013	0.986442
Bp6++ R2	103411	103914	0.995159
Ip-EE- R2	98720	100018	0.987022
Ip-EE+ R2	98835	100022	0.988133
Ip-EE++ R2	98827	100010	0.988171
Ip2- R2	98822	100028	0.987943
Ip2++ R2	99766	100004	0.99762
Ip3- R2	100321	101450	0.988871
Ip3++ R2	99877	100081	0.997962
Ip4- R2	100825	101903	0.989421
Ip4++ R2	100714	100996	0.997208
Ip5- R2	99131	100160	0.989726
Ip5++ R2	105449	105669	0.997918
Ip6- R2	99224	100042	0.991823
Ip6++ R3	101969	102190	0.997837
